# Supplementary material for: The economic costs of planting, preserving, and managing the world’s forests to mitigate climate change
Source: Nat Commun. 2020 Dec 1;11:5946. doi: 10.1038/s41467-020-19578-z (PMC7708837; doi:10.1038/s41467-020-19578-z)
Supplement: Supplementary file 4 — Supplementary Data 1 [file 41467_2020_19578_MOESM4_ESM.xlsx]

## Sheet: Sheet1
Region	Scenario	A. Average Annual Mitigation (GtCO2e)		B. Mitigation by Afforestation		C. Mitigation by Avoided Deforestation		D. Mitigation by Management		E. Mitigation by Rotation		F. Annual Investment (Billion USD)
		2035	2055	2035	2055	2035	2055	2035	2055	2035	2055	2035	2055
Africa and Middle East	$5@1%	0.00168666	0.00080483	0.00110726	0.00075306	0	0	5.773e-05	3.106e-05	0.00052167	2.071e-05	0.0042	0.0044
	$5@3%	0.0019305	0.00146024	0.00186506	0.00126621	0	0	6.077e-05	5.445e-05	4.67e-06	0.00013958	0.0048	0.0061
	$20@1%	0.0123145	0.00655142	0.00878369	0.00462192	0	0	0.00021555	8.04e-05	0.00331526	0.0018491	0.1281	0.1268
	$20@3%	0.0096745	0.00944533	0.00737484	0.00714532	0	0	0.00015738	0.00011532	0.00214228	0.00218469	0.0856	0.1359
	$35@1%	0.0168813	0.0155577	0.00935506	0.00947993	0	0	0.00027315	0.00018445	0.00725312	0.00589329	0.2459	0.3563
	$35@3%	0.0138563	0.0139003	0.00929547	0.008573	0	0	0.00026889	0.00020779	0.00429197	0.00511954	0.1962	0.3537
	$50@1%	0.0181665	0.0170738	0.0099551	0.00998979	0	0	0.00088599	0.00042069	0.00732541	0.00666335	0.3695	0.5619
	$50@3%	0.0167145	0.0163643	0.0092956	0.00942093	0	0	0.00032808	0.00028583	0.00709082	0.00665757	0.3763	0.6119
	$75@1%	0.0194865	0.0194388	0.0104691	0.0118344	0	0	0.00109155	0.00059057	0.0079258	0.00701389	0.5905	0.9036
	$75@3%	0.0177815	0.0183104	0.00934004	0.0105582	0	0	0.00092779	0.00057743	0.00751367	0.00717482	0.6235	1.036
	$100@1%	0.021516	0.0211191	0.0116722	0.0131039	0	0	0.00120849	0.00067836	0.00863527	0.00733681	0.8211	1.3543
	$100@3%	0.0190942	0.0198917	0.0100595	0.0117312	0	0	0.00118085	0.00072141	0.00785379	0.00743907	0.8403	1.4524
Brazil	$5@1%	0.0528055	0.0683448	0.0333164	0.0451763	0.0147618	0.018737	0.00472725	0.00437736	0	5.416e-05	0.1004	0.1694
	$5@3%	0.0576052	0.0829941	0.0330638	0.049273	0.0199284	0.0283672	0.00461296	0.00527695	0	7.69e-05	0.0948	0.221
	$20@1%	0.30859	0.258858	0.132373	0.125127	0.116075	0.0994018	0.0183798	0.0155189	0.0417631	0.0188103	2.7637	3.609
	$20@3%	0.319834	0.438692	0.105613	0.12407	0.176408	0.270548	0.0158208	0.0207411	0.0219921	0.023333	2.5387	5.3431
	$35@1%	0.651521	0.618074	0.175745	0.18445	0.332283	0.351843	0.0283457	0.0278583	0.115147	0.0539227	7.738	13.4909
	$35@3%	0.590911	0.640406	0.198429	0.24384	0.329157	0.336295	0.0271924	0.0332016	0.0361327	0.02707	8.3884	15.8619
	$50@1%	0.855024	0.824601	0.341029	0.336291	0.330752	0.351239	0.0371917	0.0373511	0.146052	0.0997205	16.101	26.3771
	$50@3%	0.850947	0.88588	0.408586	0.447174	0.327507	0.332088	0.0355171	0.0432111	0.0793373	0.0634058	16.6177	32.1243
	$75@1%	1.14622	1.06562	0.626848	0.566015	0.321245	0.32372	0.0485634	0.0473255	0.149564	0.128561	30.7413	52.1692
	$75@3%	1.16863	1.18341	0.672065	0.703307	0.324446	0.319758	0.0465858	0.0558885	0.125534	0.104461	34.0165	66.313
	$100@1%	1.3675	1.28613	0.840914	0.772985	0.321433	0.323698	0.0577629	0.058219	0.147393	0.131223	47.8603	82.4511
	$100@3%	1.39155	1.39963	0.886831	0.901234	0.304858	0.304833	0.0552282	0.0661342	0.144629	0.12743	53.2561	104.623
Canada	$5@1%	0.01826	0.0251698	0.011571	0.0178997	0	0	0.0050175	0.0072701	0.00167147	0	0.0206	0.058
	$5@3%	0.0184103	0.0301776	0.0114804	0.0201925	0	0	0.00530496	0.0099851	0.00162494	0	0.0195	0.0767
	$20@1%	0.0565363	0.0859137	0.0389026	0.067771	0	0	0.0121118	0.0181426	0.00552199	0	0.2118	0.7652
	$20@3%	0.0524938	0.101276	0.0362061	0.07712	0	0	0.0117527	0.0241561	0.00453505	0	0.1624	0.9324
	$35@1%	0.0951848	0.136929	0.0664036	0.115528	0	0	0.0181002	0.021401	0.010681	0	0.5624	2.2051
	$35@3%	0.08371	0.161411	0.0634508	0.132733	0	0	0.014765	0.0286781	0.00549422	0	0.4172	2.7196
	$50@1%	0.129496	0.179452	0.0890803	0.157638	0	0	0.0213261	0.0218144	0.0190892	0	1.2439	4.2788
	$50@3%	0.109956	0.202236	0.0834396	0.16969	0	0	0.015364	0.0288142	0.0111525	0.00373142	0.7274	5.0237
	$75@1%	0.173639	0.230158	0.109996	0.194286	0	0	0.0242165	0.0195923	0.0394261	0.0162788	2.8326	8.4846
	$75@3%	0.140369	0.252408	0.1055	0.208668	0	0	0.0157651	0.0271754	0.0191037	0.0165642	1.3003	9.5974
	$100@1%	0.222392	0.282006	0.133067	0.22536	0	0	0.0264833	0.0188363	0.0628426	0.0378093	4.9805	14.3979
	$100@3%	0.163806	0.29763	0.115952	0.235485	0	0	0.0142219	0.0256051	0.033633	0.0365398	1.6392	14.944
Central America	$5@1%	0.01023	0.00834899	0.00195424	0.00142976	0.00233805	0.0026553	0.00118026	0.00176781	0.00475744	0.00249612	0.0196	0.0307
	$5@3%	0.00978451	0.0110917	0.00236315	0.0019725	0.0025243	0.00358894	0.0011466	0.00194148	0.00375046	0.00358875	0.018	0.0385
	$20@1%	0.0623095	0.0595513	0.0163633	0.0146884	0.0108668	0.0116864	0.00306014	0.00548073	0.0320192	0.0276957	0.3989	0.7547
	$20@3%	0.0599078	0.0729905	0.0112469	0.0123134	0.0185655	0.0228182	0.00253401	0.006067	0.0275615	0.0317919	0.4155	0.938
	$35@1%	0.0858825	0.0932213	0.023953	0.023717	0.0224789	0.0251361	0.00436092	0.00713678	0.0350898	0.0372315	0.9343	1.8775
	$35@3%	0.0902715	0.104151	0.0297507	0.0304001	0.0210005	0.0262615	0.00400247	0.00864576	0.0355178	0.0388434	1.0335	2.3853
	$50@1%	0.100402	0.109149	0.0334559	0.0348667	0.0249186	0.0280586	0.00538922	0.0078396	0.0366388	0.0383844	1.5279	3.1623
	$50@3%	0.103226	0.116651	0.0410036	0.0430965	0.0201275	0.0251014	0.00488312	0.00917758	0.0372116	0.0392758	1.678	3.9649
	$75@1%	0.121717	0.129928	0.0486225	0.0518255	0.0284654	0.0297761	0.00709527	0.00892337	0.0375336	0.0394034	2.7546	5.6103
	$75@3%	0.121656	0.135061	0.0542116	0.0590172	0.0235481	0.0262281	0.0063534	0.0103199	0.0375432	0.0394955	2.9406	6.8382
	$100@1%	0.134361	0.142653	0.0608079	0.0639973	0.027982	0.0287981	0.00820793	0.00978789	0.0373635	0.0400693	4.0963	8.4022
	$100@3%	0.130077	0.144558	0.0616568	0.0675208	0.0247373	0.0266819	0.00740716	0.0109631	0.0362755	0.0393926	4.4244	9.9985
China	$5@1%	0.0138417	0.0161581	0.00267158	0.00410449	0	0	0.00094879	0.00289964	0.0102213	0.00915395	0.0119	0.0467
	$5@3%	0.0141387	0.0197624	0.00358368	0.00422258	0	0	0.00127081	0.00433283	0.00928417	0.011207	0.0061	0.0926
	$20@1%	0.0281948	0.0381526	0.00686996	0.0111645	0	0	0.00161157	0.00553698	0.0197133	0.0214511	0.0826	0.5881
	$20@3%	0.0200237	0.056364	0.00404637	0.0161789	0	0	0.00098021	0.0110455	0.0149971	0.0291396	0.3352	0.5635
	$35@1%	0.0431053	0.070466	0.00808211	0.0235049	0	0	0.00136263	0.00991438	0.0336606	0.0370467	0.7606	1.6512
	$35@3%	0.070224	0.0834194	0.0129279	0.0245099	0	0	0.00250224	0.0129261	0.0547938	0.0459834	0.5372	2.2475
	$50@1%	0.0936852	0.119323	0.0203338	0.0306003	0	0	0.00314638	0.0118474	0.070205	0.0768757	1.2626	3.0303
	$50@3%	0.0907188	0.115612	0.0213226	0.036606	0	0	0.00369008	0.0171967	0.0657061	0.0618091	0.9377	3.733
	$75@1%	0.114299	0.155904	0.0255459	0.0403141	0	0	0.0034756	0.0143808	0.0852777	0.101209	2.3485	7.1966
	$75@3%	0.0975297	0.220889	0.0257895	0.054027	0	0	0.00361849	0.0218755	0.0681217	0.144987	1.6541	7.0802
	$100@1%	0.143609	0.262062	0.0347969	0.0599951	0	0	0.00452441	0.0201507	0.104287	0.181916	3.7989	11.8486
	$100@3%	0.109045	0.265665	0.0312548	0.0625179	0	0	0.00386232	0.022722	0.0739277	0.180425	3.1839	12.4806
East Asia	$5@1%	0.00074433	0.00122925	0.00043799	0.00090357	0	0	9.842e-05	0.00032568	0.00020792	0	0.0021	0.0027
	$5@3%	0.00052983	0.00073334	0.00042994	0.00049013	0	0	5.69e-05	0.00024321	4.299e-05	0	0	0.0015
	$20@1%	0.00562834	0.00440825	0.00123299	0.00266481	0	0	0.00037533	0.00046784	0.00402002	0.0012756	0.0688	0.0519
	$20@3%	0.00455767	0.00727558	0.00158842	0.00131657	0	0	0.00015237	0.00027833	0.00281688	0.00568068	0.0377	0.0509
	$35@1%	0.009878	0.0285358	0.00231309	0.00429143	0	0	0.00047108	0.00050701	0.00709383	0.0237374	0.1255	0.3441
	$35@3%	0.0072435	0.0375925	0.00218894	0.00526807	0	0	0.00015037	0.00067484	0.00490419	0.0316496	0.1065	0.5073
	$50@1%	0.0111962	0.0416698	0.00314519	0.00725024	0	0	0.00050135	0.00064625	0.00754963	0.0337734	0.1801	0.7019
	$50@3%	0.0118598	0.0450468	0.00345672	0.00743566	0	0	0.00018754	0.00073036	0.00821557	0.0368808	0.1989	0.9435
	$75@1%	0.0123182	0.0454071	0.00398922	0.00908813	0	0	0.00049768	0.0006174	0.00783126	0.0357015	0.272	1.1431
	$75@3%	0.0130442	0.0486759	0.00430789	0.00953599	0	0	0.00018813	0.00072453	0.00854815	0.0384154	0.3007	1.5329
	$100@1%	0.0132385	0.0476456	0.00477483	0.0109762	0	0	0.00050758	0.00062639	0.00795608	0.036043	0.365	1.6021
	$100@3%	0.0140012	0.0511088	0.00511089	0.0113818	0	0	0.00019144	0.0007372	0.00869884	0.0389898	0.4033	2.1535
European Union Annex I	$5@1%	0.0039655	-0.00293792	0.00134008	0	0	0	0.00262542	0	0	-0.00293792	0.0105	0.0037
	$5@3%	0.0089155	0.012771	0.00348534	0.00387978	0	0	0.00337283	0	0.00205733	0.00889122	0.0248	0.0214
	$20@1%	0.001727	0.0224079	0.0008815	0.014154	0	0	0.0008455	0	0	0.00825394	0.0394	0.0523
	$20@3%	0.0234758	0.0557682	0.0089686	0.0260078	0	0	0.00738657	0	0.00712067	0.0297604	0.1964	0.3923
	$35@1%	0.00981934	0.0426113	0.00452663	0.0289127	0	0	0.00375966	0	0.00153305	0.0136986	0.1718	0.2823
	$35@3%	0.0339643	0.0716274	0.0098634	0.0273046	0	0	0.00915722	0.00164547	0.0149437	0.0426774	0.5407	0.967
	$50@1%	0.0320778	0.0630071	0.00885084	0.0232998	0	0	0.0073969	0	0.0158301	0.0397073	0.8143	0.9764
	$50@3%	0.0662512	0.11533	0.0159994	0.0331558	0	0	0.0145208	0.00528374	0.0357309	0.0768908	1.3409	2.6263
	$75@1%	0.096822	0.144337	0.028609	0.0491245	0	0	0.0265235	0	0.0416895	0.0952121	3.0635	4.784
	$75@3%	0.108145	0.174808	0.027333	0.0496206	0	0	0.0265259	0.0138315	0.0542857	0.111356	3.1218	6.7576
	$100@1%	0.110084	0.166355	0.0373876	0.0627613	0	0	0.0332938	0	0.0394029	0.103594	4.7659	7.374
	$100@3%	0.128854	0.197477	0.0347663	0.0569308	0	0	0.0365545	0.0226729	0.0575332	0.117873	5.0538	10.3941
European Union Non-Annex I	$5@1%	0.0261488	0.0284506	0.00654554	0.00715762	0	0	0.00684835	0.0082017	0.0127549	0.0130913	0.0398	0.0859
	$5@3%	0.0225427	0.0289859	0.00574113	0.0068278	0	0	0.00563379	0.00784342	0.0111677	0.0143147	0.0366	0.0929
	$20@1%	0.0651035	0.085855	0.0128188	0.0190008	0	0	0.0126289	0.0189655	0.0396558	0.0478888	0.4071	0.907
	$20@3%	0.0601333	0.0905217	0.0114985	0.0166105	0	0	0.0116202	0.0188428	0.0370146	0.0550685	0.3773	1.0656
	$35@1%	0.079882	0.110215	0.0137965	0.0215511	0	0	0.0134311	0.0211237	0.0526544	0.0675406	0.8751	1.9686
	$35@3%	0.0774913	0.117504	0.0131009	0.0211329	0	0	0.0133503	0.0219862	0.0510401	0.0743847	0.8908	2.409
	$50@1%	0.0915787	0.124222	0.0146883	0.023431	0	0	0.014231	0.0225574	0.0626593	0.0782337	1.5172	3.2186
	$50@3%	0.0853563	0.129766	0.0129432	0.0224709	0	0	0.0137156	0.0232914	0.0586976	0.0840037	1.4346	3.7969
	$75@1%	0.103471	0.138413	0.0157146	0.025102	0	0	0.0151783	0.0239013	0.0725786	0.0894096	2.5408	5.3838
	$75@3%	0.0984738	0.144194	0.0129934	0.0237501	0	0	0.0146859	0.0245848	0.0707946	0.0958595	2.5845	6.4603
	$100@1%	0.108066	0.146914	0.0160621	0.0261287	0	0	0.0154623	0.0245774	0.0765414	0.096208	3.3878	7.5323
	$100@3%	0.108885	0.15713	0.0141887	0.0255038	0	0	0.0160218	0.0263896	0.0786748	0.105237	3.7289	9.4494
Japan	$5@1%	0.0111907	0.00618933	0	0.00031295	0	0	0.00479571	0.00587638	0.00639495	0	0.0222	0.0197
	$5@3%	0.0121165	0.00929867	0	0.00038787	0	0	0.00620103	0.0089108	0.00591547	0	0.0229	0.0258
	$20@1%	0.048389	0.0337159	0	0.00185613	0	0	0.00907457	0.0167773	0.0393144	0.0150825	0.2573	0.4841
	$20@3%	0.0310732	0.0329762	0	0.00152319	0	0	0.0077781	0.0141886	0.0232951	0.0172644	0.2277	0.3631
	$35@1%	0.0638403	0.058795	0	0.00299687	0	0	0.00864293	0.0184951	0.0551974	0.037303	0.498	1.2388
	$35@3%	0.0336123	0.0516551	0	0.00249537	0	0	0.00622155	0.0153333	0.0273908	0.0338264	0.0948	0.9053
	$50@1%	0.0759513	0.071599	0	0.00400345	0	0	0.0088583	0.0202313	0.067093	0.0473642	0.8303	2.1823
	$50@3%	0.0389162	0.0589765	0	0.00306077	0	0	0.00590745	0.015276	0.0330087	0.0406397	0.3367	1.5588
	$75@1%	0.0844818	0.0814458	0	0.00514939	0	0	0.00894821	0.0221547	0.0755336	0.0541417	1.4364	3.6991
	$75@3%	0.0468912	0.0770394	0	0.00470475	0	0	0.00660228	0.0196174	0.0402889	0.0527173	-0.8267	2.9235
	$100@1%	0.0874793	0.0844058	0	0.00582	0	0	0.00818726	0.0230176	0.0792921	0.0555682	1.9172	5.119
	$100@3%	0.0614973	0.0836834	0	0.0052496	0	0	0.00786047	0.0212257	0.0536369	0.0572081	-0.6567	4.751
Oceania	$5@1%	0.00160784	0.00102117	0.00070209	0.00040822	0	0	0.0006217	0.00049683	0.00028405	0.00011612	0.0025	0.0043
	$5@3%	0.00194884	0.00215875	0.0008692	0.00092593	0	0	0.00084358	0.00084461	0.00023606	0.00038821	0.0026	0.0071
	$20@1%	0.00822433	0.00987068	0.00359643	0.0028832	0	0	0.00251266	0.00283929	0.00211524	0.00414819	0.0436	0.113
	$20@3%	0.00958466	0.012067	0.0051046	0.0039017	0	0	0.00251137	0.00336446	0.00196869	0.00480084	0.0522	0.1614
	$35@1%	0.0175817	0.0153377	0.00889574	0.00463134	0	0	0.00511147	0.00443998	0.00357446	0.00626634	0.1552	0.3717
	$35@3%	0.0200053	0.0237105	0.0095491	0.00800911	0	0	0.00573626	0.00583628	0.00471998	0.0098651	0.1891	0.5526
	$50@1%	0.0278942	0.0265173	0.0124689	0.00777365	0	0	0.00754695	0.00711382	0.00787827	0.0116299	0.3745	0.8712
	$50@3%	0.028435	0.0313518	0.0119021	0.00897985	0	0	0.00783897	0.0060792	0.00869391	0.0162928	0.3768	1.097
	$75@1%	0.0378033	0.0522885	0.0175023	0.0139818	0	0	0.00974037	0.011892	0.0105606	0.0264147	0.9334	1.8908
	$75@3%	0.0378418	0.0442301	0.0163804	0.0128829	0	0	0.0101829	0.0099282	0.0112786	0.0214189	0.7944	2.2562
	$100@1%	0.0469682	0.0657085	0.015889	0.0179263	0	0	0.0107313	0.0161966	0.0203479	0.0315856	1.4214	3.0737
	$100@3%	0.0407898	0.0722627	0.0139838	0.0220655	0	0	0.00967352	0.0173563	0.0171325	0.0328409	1.4819	3.6353
Rest of South America (Excludes Brazil)	$5@1%	0.0576052	0.0521785	0.0196724	0.0206604	0.0364903	0.0299908	0.00141251	0.0014845	3.001e-05	4.278e-05	0.1021	0.1703
	$5@3%	0.0587913	0.0689847	0.0106918	0.0113976	0.0467711	0.0555426	0.0012693	0.00195298	5.916e-05	9.155e-05	0.1078	0.2238
	$20@1%	0.236577	0.224843	0.0453194	0.0350981	0.170281	0.153985	0.00501784	0.00466536	0.0159584	0.0310947	2.3262	3.0135
	$20@3%	0.349787	0.370793	0	0	0.335925	0.341931	0.00339223	0.00422495	0.0104704	0.0246377	2.7164	5.4345
	$35@1%	0.490503	0.450239	0	0	0.465169	0.412474	0.00820944	0.00663095	0.017124	0.0311345	6.4597	10.1042
	$35@3%	0.435303	0.478307	0	0	0.413059	0.435698	0.00666515	0.00841291	0.0155792	0.0341963	5.6813	11.709
	$50@1%	0.552422	0.533437	0	0	0.477595	0.47111	0.0110762	0.00987992	0.063751	0.0524471	10.1572	16.9791
	$50@3%	0.513337	0.543505	0	0.00284515	0.479589	0.479164	0.0101844	0.0119492	0.0235633	0.0495466	9.1825	19.2654
	$75@1%	0.636376	0.612418	0.0756884	0.0541973	0.479759	0.475411	0.0148119	0.0131758	0.066116	0.0696331	17.0698	29.1953
	$75@3%	0.619866	0.631475	0.0716357	0.0895496	0.495323	0.466462	0.0141643	0.0152285	0.0387435	0.0602345	18.2011	34.7497
	$100@1%	0.703219	0.675213	0.143795	0.117658	0.475056	0.47154	0.0178598	0.0157469	0.0665088	0.0702682	24.7139	42.9223
	$100@3%	0.677802	0.702998	0.128927	0.15742	0.469468	0.460099	0.0162714	0.0179299	0.0631359	0.0675486	26.4809	50.8611
Russia	$5@1%	0.00897233	0.00768992	0.00331087	0.00274799	0	0	0.00263212	0.00265691	0.00302934	0.00228502	0.0558	0.0324
	$5@3%	0.00765049	0.00926291	0.00298655	0.00313681	0	0	0.00209729	0.0033475	0.00256665	0.0027786	0.0467	0.0295
	$20@1%	0.0471203	0.0249709	0.0139828	0.00938748	0	0	0.0124494	0.00649518	0.0206881	0.00908826	0.5475	0.462
	$20@3%	0.0397063	0.0309054	0.0130152	0.00944633	0	0	0.011146	0.00772253	0.0155452	0.0137366	0.3607	0.4359
	$35@1%	0.0615725	0.0418972	0.018451	0.0132056	0	0	0.0154558	0.00734681	0.0276657	0.0213447	1.0462	1.0973
	$35@3%	0.0575703	0.055693	0.015262	0.0119372	0	0	0.0131806	0.00810446	0.0291277	0.0356513	1.0545	1.2678
	$50@1%	0.0720592	0.0666627	0.0211049	0.0197789	0	0	0.0163302	0.00916939	0.034624	0.0377145	1.7425	2.1646
	$50@3%	0.0700058	0.0843452	0.0178087	0.0174102	0	0	0.0162591	0.0109299	0.0359381	0.0560051	1.714	2.6019
	$75@1%	0.0960062	0.0918958	0.0277644	0.0263264	0	0	0.0196836	0.0101919	0.0485582	0.0553775	3.2409	4.3039
	$75@3%	0.0843242	0.107898	0.020603	0.0217386	0	0	0.017095	0.0117766	0.0466262	0.0743828	2.9788	4.8949
	$100@1%	0.113283	0.112342	0.0337721	0.0328423	0	0	0.0219917	0.011055	0.0575197	0.0684447	4.9878	6.9232
	$100@3%	0.105943	0.131645	0.028844	0.0295426	0	0	0.0194937	0.0128108	0.0576052	0.0892918	4.6344	8.0854
Southeast Asia	$5@1%	0.0775188	0.113086	0.00168023	0.0562392	0.0587469	0.0451461	0.00881578	0.0056449	0.00827589	0.00605529	0.0199	0.0353
	$5@3%	0.0833983	0.142849	0.00469092	0.0810795	0.0628745	0.0510446	0.00782471	0.00488019	0.00800819	0.00584447	0.0155	0.0427
	$20@1%	0.212236	0.308515	0.0510847	0.159812	0.127142	0.121067	0.0177615	0.0129265	0.0162477	0.0147101	0.3177	0.5803
	$20@3%	0.269082	0.441711	0.0433486	0.158338	0.191229	0.253439	0.0171495	0.0128399	0.0173545	0.0170945	0.2146	0.6228
	$35@1%	0.370293	0.513839	0.0413072	0.164581	0.279253	0.306411	0.0239953	0.0195431	0.025738	0.0233038	1.7335	2.1856
	$35@3%	0.387625	0.554782	0.0600443	0.20156	0.280468	0.312349	0.0226371	0.0179857	0.0244758	0.0228872	0.7618	2.1014
	$50@1%	0.42766	0.586242	0.0737545	0.213493	0.294663	0.322614	0.0277414	0.023405	0.0315006	0.0267303	3.1745	4.3493
	$50@3%	0.434738	0.609718	0.0906926	0.246516	0.288428	0.316827	0.0260817	0.0209771	0.029536	0.0253984	3.0302	4.8829
	$75@1%	0.481917	0.650518	0.113371	0.266215	0.297895	0.326289	0.0316725	0.0280673	0.0389783	0.0299467	5.076	9.429
	$75@3%	0.492215	0.6778	0.130483	0.304739	0.293208	0.316743	0.0301898	0.0247646	0.0383348	0.031553	5.2623	10.0018
	$100@1%	0.53539	0.707608	0.148279	0.312129	0.306	0.329217	0.0343285	0.03064	0.046783	0.0356216	6.9255	14.4605
	$100@3%	0.529281	0.738677	0.160278	0.355787	0.294436	0.320717	0.0331419	0.0280491	0.0414257	0.0341231	7.4046	16.2973
South Asia	$5@1%	0.0174093	0.0124933	0.00553722	0.0120907	0.00044011	0.00025128	0.00180505	0.00015129	0.00962696	0	0.0681	0.2608
	$5@3%	0.0156512	0.0180052	0.00582365	0.0172501	0.00030502	0.00015789	0.00128448	0.00059715	0.00823802	0	0.0788	0.3682
	$20@1%	0.0528587	0.047201	0.0177244	0.0416932	0.00160798	0.00123481	0.00652373	0	0.0270025	0.00427299	0.91	2.8914
	$20@3%	0.0438038	0.0565006	0.0192546	0.0512501	0.00112398	0.00066667	0.00484824	0.0009131	0.018577	0.00367068	1.4264	4.8333
	$35@1%	0.106684	0.0923972	0.030064	0.0548114	0.00282181	0.00177973	0.0116172	0	0.0621804	0.0358061	3.4938	8.812
	$35@3%	0.0754068	0.113129	0.0268145	0.0722938	0.00167313	0.00106611	0.00732165	0.00031444	0.0395975	0.0394551	3.6965	11.3691
	$50@1%	0.141759	0.139609	0.0411367	0.0779549	0.00405317	0.00261581	0.0146588	0	0.0819101	0.0590386	5.2302	14.3783
	$50@3%	0.122868	0.171595	0.040674	0.104147	0.00286705	0.00183796	0.0120579	0	0.0672692	0.0656091	5.7134	18.0311
	$75@1%	0.20557	0.214349	0.0541316	0.102712	0.00562814	0.00347175	0.0174593	0	0.128351	0.108165	8.6219	24.1491
	$75@3%	0.163607	0.232321	0.051713	0.138047	0.00373906	0.00246616	0.0141275	0	0.0940272	0.0918081	10.2908	30.4653
	$100@1%	0.242733	0.249201	0.0649397	0.1247	0.00657775	0.00399676	0.0190419	0	0.152174	0.120505	12.8187	35.5523
	$100@3%	0.212929	0.273753	0.062964	0.154088	0.00457264	0.00283965	0.0159754	0	0.129417	0.116826	13.9627	43.5429
Sub-Saharan Africa	$5@1%	0.271858	0.255592	0.0113381	0.0487813	0.170779	0.136725	0.0278035	0	0.0619371	0.0700861	0.5029	0.8385
	$5@3%	0.299812	0.416721	0.00931706	0.0366005	0.214562	0.301408	0.0140937	0	0.0618399	0.0787125	0.5715	1.2396
	$20@1%	0.873257	0.934486	0	0.0747156	0.694172	0.70304	0.0771517	0	0.101934	0.156731	6.2452	11.1307
	$20@3%	0.88746	0.959281	0.033593	0.146784	0.710772	0.667154	0.0436173	0	0.0994771	0.145342	6.9177	13.5929
	$35@1%	0.942262	1.01275	0.0255395	0.160173	0.720718	0.692719	0.0832724	0	0.112732	0.159854	11.3869	20.9899
	$35@3%	0.944348	1.02211	0.0439794	0.164453	0.730348	0.700072	0.0581217	0	0.111899	0.157589	12.4949	25.3418
	$50@1%	0.950099	1.01651	0.0157969	0.159842	0.732962	0.693392	0.0864874	0	0.114853	0.163272	16.3761	30.1924
	$50@3%	0.957495	1.0275	0.0344679	0.164348	0.738652	0.701757	0.0659724	0	0.118403	0.1614	18.0265	36.6124
	$75@1%	0.958714	1.02435	0.0153451	0.164067	0.735871	0.695334	0.092344	0	0.115154	0.164945	24.8127	45.6875
	$75@3%	0.968763	1.03521	0.0268321	0.168874	0.745258	0.701492	0.0756917	0	0.120981	0.164847	27.3834	55.4813
	$100@1%	0.965331	1.02923	0.0176366	0.168056	0.736488	0.695517	0.0946012	0	0.116605	0.165658	33.4643	61.3184
	$100@3%	0.971848	1.03705	0.025283	0.172759	0.747858	0.698055	0.0784477	0	0.120259	0.166239	36.8201	74.1826
United States	$5@1%	0.0373028	0.034892	0.0276513	0.0242577	0	0	0.00965149	0.0106343	0	0	0.1233	0.1334
	$5@3%	0.0383698	0.0458443	0.0283923	0.0325196	0	0	0.00997756	0.0133248	0	0	0.1501	0.1646
	$20@1%	0.103631	0.104758	0.0806918	0.0763588	0	0	0.0228785	0.0283988	6.071e-05	0	0.9411	1.3352
	$20@3%	0.112193	0.136528	0.0870788	0.102468	0	0	0.0251139	0.034011	0	4.948e-05	1.0548	1.8071
	$35@1%	0.16386	0.162365	0.132754	0.121454	0	0	0.0309847	0.0408085	0.00012127	0.00010175	2.4259	3.5672
	$35@3%	0.163031	0.21507	0.131321	0.167003	0	0	0.0317103	0.0479206	0	0.00014677	2.6746	4.7094
	$50@1%	0.208142	0.212788	0.171233	0.162583	0	0	0.0367188	0.0499989	0.00019051	0.00020602	4.6185	6.6044
	$50@3%	0.213706	0.270178	0.175401	0.21376	0	0	0.0383052	0.0560508	0	0.00036707	4.8329	8.5388
	$75@1%	0.26901	0.286862	0.224918	0.224001	0	0	0.0435133	0.062362	0.00057902	0.00049883	9.1547	12.7278
	$75@3%	0.28503	0.341757	0.238721	0.276499	0	0	0.0463091	0.0645808	0	0.00067751	9.6846	16.5435
	$100@1%	0.330858	0.332441	0.279814	0.263276	0	0	0.050078	0.0683978	0.00096593	0.00076685	14.3267	20.5661
	$100@3%	0.330724	0.403794	0.280089	0.332545	0	0	0.050313	0.0699381	0.00032218	0.00131054	14.8912	25.873
Total	$5@1%	0.611147	0.62871	0.128836	0.242923	0.283556	0.233505	0.0790416	0.0518185	0.119713	0.100464	1.1059	1.8962
	$5@3%	0.651596	0.901101	0.124784	0.271422	0.346965	0.440109	0.0650513	0.0635354	0.114796	0.126033	1.2005	2.652
	$20@1%	2.1227	2.25006	0.430625	0.660997	1.12014	1.09041	0.202598	0.136295	0.369329	0.362352	15.689	26.8652
	$20@3%	2.29279	2.8731	0.387937	0.754474	1.43402	1.55656	0.165961	0.158511	0.304868	0.403555	17.1193	36.6727
	$35@1%	3.20875	3.46323	0.561186	0.93329	1.82272	1.79036	0.257394	0.18539	0.567446	0.554185	38.6128	70.5427
	$35@3%	3.08457	3.74447	0.625977	1.12151	1.77571	1.81174	0.222983	0.211873	0.459908	0.599345	38.758	85.4077
	$50@1%	3.78761	4.13186	0.856033	1.26879	1.86494	1.86903	0.299487	0.222275	0.76715	0.771761	65.5203	120.029
	$50@3%	3.71453	4.42406	0.966993	1.53012	1.85717	1.85678	0.270813	0.249253	0.619555	0.787914	66.5245	145.413
	$75@1%	4.55785	4.94333	1.39852	1.80424	1.86886	1.854	0.364815	0.263175	0.925657	1.02191	115.49	216.758
	$75@3%	4.46417	5.32549	1.46791	2.13552	1.88552	1.83315	0.329013	0.300874	0.781724	1.05595	120.311	262.932
	$100@1%	5.14603	5.61103	1.84361	2.27772	1.87354	1.85277	0.40427	0.29793	1.02462	1.18262	170.651	324.898
	$100@3%	4.99612	5.97696	1.86019	2.60176	1.84593	1.81323	0.365845	0.343255	0.92416	1.21871	177.549	392.724
