# Supplementary material for: The economic costs of planting, preserving, and managing the world’s forests to mitigate climate change
Source: Nat Commun. 2020 Dec 1;11:5946. doi: 10.1038/s41467-020-19578-z (PMC7708837; doi:10.1038/s41467-020-19578-z)
Supplement: Supplementary file 5 — Supplementary Data 2 [file 41467_2020_19578_MOESM5_ESM.xlsx]

## Sheet: Sheet2
Harvest Projections		Average Annual Sawlogs and Pulplogs Harvest (Million m3)
		2035	2055
Africa and Middle East	Baseline	8.6	8
	5@1%	8.7	7.8
	5@3%	8.4	7.5
	20@1%	10.4	7.2
	20@3%	7.2	5.6
	35@1%	6.6	7
	35@3%	6.2	4.3
	50@1%	5.6	5.1
	50@3%	5.9	4.2
	75@1%	6.4	6.2
	75@3%	3.9	2.7
	100@1%	4.3	1.5
	100@3%	4.9	0.2
Brazil	Baseline	292.8	314.7
	5@1%	248.5	300.8
	5@3%	247.8	299
	20@1%	259.4	300.1
	20@3%	230.6	325.7
	35@1%	226.7	273.7
	35@3%	223.7	385.8
	50@1%	190.4	248.7
	50@3%	208.7	423.9
	75@1%	246.4	439.4
	75@3%	291.7	360.5
	100@1%	294	214.9
	100@3%	312.9	448.3
Canada	Baseline	153.8	111.6
	5@1%	159.5	112.1
	5@3%	158.8	111.9
	20@1%	161.3	112.7
	20@3%	161.9	112.2
	35@1%	162.3	112
	35@3%	156.3	112.1
	50@1%	164.4	113.7
	50@3%	153.3	110.1
	75@1%	170.3	113.7
	75@3%	145.4	103.5
	100@1%	147.3	101.9
	100@3%	142.1	86.4
Central America	Baseline	34.7	34.9
	5@1%	34.5	36.5
	5@3%	34.5	36.1
	20@1%	30.1	33.7
	20@3%	29.4	29.7
	35@1%	27.6	31
	35@3%	28.1	15.9
	50@1%	25.7	29.4
	50@3%	24.4	34.6
	75@1%	30.3	33.6
	75@3%	28	24.1
	100@1%	23.9	36.5
	100@3%	23.5	38.4
China	Baseline	235.8	152.8
	5@1%	232.3	189.4
	5@3%	213.3	197.2
	20@1%	192.2	181.6
	20@3%	215.4	139.3
	35@1%	173.3	183.4
	35@3%	229.4	174.4
	50@1%	257.8	303.9
	50@3%	244.1	129
	75@1%	147.1	168.4
	75@3%	223.3	214.5
	100@1%	132.2	384.3
	100@3%	171.4	100.3
East Asia	Baseline	521.3	648.4
	5@1%	527	640.2
	5@3%	532.3	626.9
	20@1%	520.1	639.9
	20@3%	524.5	608.1
	35@1%	526.6	634.3
	35@3%	530.4	602.3
	50@1%	546.4	604.8
	50@3%	526.4	587.4
	75@1%	520.8	625.4
	75@3%	506.7	613.7
	100@1%	518.6	644.7
	100@3%	510.1	643.9
European Union Annex I	Baseline	53	41.3
	5@1%	49.4	50.2
	5@3%	49	44.2
	20@1%	36.7	41.6
	20@3%	34.1	25
	35@1%	26.3	31.1
	35@3%	21.9	15.4
	50@1%	20.4	24.7
	50@3%	16.9	6.4
	75@1%	14.2	17.9
	75@3%	10.8	0.3
	100@1%	6.8	13.3
	100@3%	2.1	0
European Union Non-Annex I	Baseline	23.7	15.7
	5@1%	23.9	15.7
	5@3%	23.9	15.7
	20@1%	26.2	17.9
	20@3%	25.7	4.7
	35@1%	10.9	12
	35@3%	3.7	0.6
	50@1%	0.7	1.3
	50@3%	0.4	0
	75@1%	0	0
	75@3%	0	0
	100@1%	0	0
	100@3%	0	0
Japan	Baseline	33.7	28.9
	5@1%	39.5	28.8
	5@3%	39.5	29.2
	20@1%	35.2	35.1
	20@3%	40.3	20.3
	35@1%	21.5	20.5
	35@3%	28	12.8
	50@1%	10.6	10.2
	50@3%	24.4	8.3
	75@1%	3.2	1.2
	75@3%	10.6	0
	100@1%	0	0
	100@3%	5.2	0
Oceania	Baseline	76.2	76.7
	5@1%	76.6	74.2
	5@3%	76.5	73.6
	20@1%	74	80.5
	20@3%	75.8	82.2
	35@1%	78.7	86
	35@3%	75	89.3
	50@1%	74	87.4
	50@3%	75.4	84.1
	75@1%	69.6	124.3
	75@3%	71.6	55.1
	100@1%	67.5	136.7
	100@3%	66.5	53.9
Rest of South America (does not include Brazil)	Baseline	152.4	153.2
	5@1%	154.1	151.3
	5@3%	151.4	143.7
	20@1%	136.7	129.9
	20@3%	58.3	61
	35@1%	121.4	87
	35@3%	84.6	56.9
	50@1%	88.6	87.8
	50@3%	83.2	67.4
	75@1%	91.6	58.3
	75@3%	55.8	77.5
	100@1%	83.8	70.1
	100@3%	72.8	87.8
Russia	Baseline	125.4	151.4
	5@1%	130.2	156
	5@3%	130.2	155.1
	20@1%	177.8	162.8
	20@3%	169.3	147.6
	35@1%	183.4	165.1
	35@3%	171.2	88.6
	50@1%	147.9	133.6
	50@3%	137.9	80.8
	75@1%	154.5	99.3
	75@3%	118.5	71.1
	100@1%	131.5	97
	100@3%	113.6	57.6
Southeast Asia	Baseline	71.5	63.1
	5@1%	80.8	63.1
	5@3%	79.4	63.1
	20@1%	87.1	68
	20@3%	84.2	66.6
	35@1%	87.1	78.1
	35@3%	78.1	54
	50@1%	76.8	73.7
	50@3%	71.7	42.8
	75@1%	64.5	68.5
	75@3%	55.4	26.3
	100@1%	78.3	28.3
	100@3%	69.1	21.3
South Asia	Baseline	115.9	110.5
	5@1%	113.1	105.8
	5@3%	112	102.9
	20@1%	103.3	94.6
	20@3%	77.3	74.8
	35@1%	76.5	74.7
	35@3%	61.8	71.5
	50@1%	64.1	68.9
	50@3%	76.9	67.2
	75@1%	56.9	65.9
	75@3%	65.7	72.7
	100@1%	52.5	67.3
	100@3%	38.3	78.4
Sub-Saharan Africa	Baseline	70	65.5
	5@1%	57.8	57.5
	5@3%	48.7	26.8
	20@1%	19.8	23.5
	20@3%	20.1	25
	35@1%	21.1	25.4
	35@3%	20.7	24.6
	50@1%	21.4	23.3
	50@3%	20.6	24.1
	75@1%	23.2	24.2
	75@3%	21.3	24.2
	100@1%	24.1	25.1
	100@3%	22.9	25.9
United States	Baseline	243.3	295.2
	5@1%	253.3	293.6
	5@3%	253.5	300.1
	20@1%	252.3	307.4
	20@3%	253.4	329.5
	35@1%	251.7	315.4
	35@3%	252.6	313.6
	50@1%	251.6	304.7
	50@3%	252.3	323.5
	75@1%	251.4	283.9
	75@3%	252.1	335
	100@1%	252.1	309.3
	100@3%	252	341.7
Total	Baseline	2212.1	2271.9
	5@1%	2189.2	2283
	5@3%	2159.2	2233
	20@1%	2122.6	2236.5
	20@3%	2007.5	2057.3
	35@1%	2001.7	2136.7
	35@3%	1971.7	2022.1
	50@1%	1946.4	2121.2
	50@3%	1922.5	1993.8
	75@1%	1850.4	2130.2
	75@3%	1860.8	1981.2
	100@1%	1816.9	2130.9
	100@3%	1807.4	1984.1
