# Supplementary material for: The economic costs of planting, preserving, and managing the world’s forests to mitigate climate change
Source: Nat Commun. 2020 Dec 1;11:5946. doi: 10.1038/s41467-020-19578-z (PMC7708837; doi:10.1038/s41467-020-19578-z)
Supplement: Supplementary file 6 — Supplementary Data 3 [file 41467_2020_19578_MOESM6_ESM.xlsx]

## Sheet: Sheet1
Forest Area Projections
Region	Scenario	Difference in forest area relative to base year (Mha)		Difference in plantation area relative to base year (Mha)
		2035	2055	2035	2055
Africa and Middle East	Baseline	0	-0.4	0.09	0.08
	5@1%	0.5	-0.8	0.1	0.08
	5@3%	0.4	-0.9	0.1	0.11
	20@1%	1.2	-0.2	0.14	0.11
	20@3%	0.6	0.1	0.16	0.06
	35@1%	1.7	0.9	0.19	0.16
	35@3%	1.1	1	0.18	0.27
	50@1%	2.3	1.8	0.24	0.23
	50@3%	1.5	1.3	0.21	0.34
	75@1%	2.7	2.6	0.29	0.2
	75@3%	2	2.3	0.31	0.48
	100@1%	3.3	3.3	0.38	0.43
	100@3%	2.4	2.8	0.38	0.62
Brazil	Baseline	-29.6	-57.1	0.65	1.32
	5@1%	-22.6	-44.6	0.44	1.71
	5@3%	-22.7	-40.9	0.53	1.78
	20@1%	-4.4	-21.9	0.74	1.78
	20@3%	-0.1	7.4	1.05	2.09
	35@1%	18.2	17.3	1.11	2.06
	35@3%	21.4	31.3	1.45	2.22
	50@1%	36.4	36.1	1.65	2.29
	50@3%	46.8	58.3	1.43	2.69
	75@1%	71.7	72.4	1.93	2.64
	75@3%	81.3	96.6	1.89	3.06
	100@1%	99.4	99.6	2.43	2.71
	100@3%	108.9	125	2.52	4.11
Canada	Baseline	1.1	4.9	-0.05	0.57
	5@1%	5.7	11.7	0.6	1.48
	5@3%	4.8	11.8	0.83	1.81
	20@1%	14.5	23.6	2.07	3.36
	20@3%	12.7	29.5	2.1	5.32
	35@1%	21.6	32.2	3.4	4.96
	35@3%	21.7	39.6	3.95	7.57
	50@1%	28.4	39.6	4.51	6.37
	50@3%	27.9	47.1	5.17	9
	75@1%	36.6	49.4	5.91	7.96
	75@3%	35.2	55.5	6.63	10.8
	100@1%	43	58.8	6.98	9.19
	100@3%	39.9	62.2	7.73	12.15
Central America	Baseline	-2.3	-4.2	0.64	0.81
	5@1%	-0.8	-4.2	0.63	0.81
	5@3%	-0.8	-3.2	0.64	0.81
	20@1%	4.7	2.2	0.66	0.8
	20@3%	4.8	5.8	0.7	0.87
	35@1%	8.4	8	0.7	0.78
	35@3%	9.5	11.4	0.58	0.97
	50@1%	12.1	12.2	0.77	0.9
	50@3%	13	15.2	0.8	1.05
	75@1%	16.9	17.1	0.73	0.97
	75@3%	17.2	19.3	0.76	1.14
	100@1%	20.1	20.2	0.92	1.04
	100@3%	19.3	19.6	0.97	1.27
China	Baseline	16.7	21.5	3.68	5.89
	5@1%	18.5	22.5	4.49	6.21
	5@3%	18.2	23.6	4.67	6.48
	20@1%	21.8	27	5.44	6.88
	20@3%	21.9	31.6	5.98	5.04
	35@1%	24.2	30.8	6.13	8.53
	35@3%	26.7	48	6.46	13.97
	50@1%	28.2	36.7	7.79	10.9
	50@3%	29.4	56.9	5.96	18.37
	75@1%	33.6	44.5	9.97	14.59
	75@3%	35.1	65.6	7.62	20.45
	100@1%	37.3	46.3	10.98	12.18
	100@3%	44.7	77.7	13.93	27.87
East Asia	Baseline	1.5	1.4	0	0
	5@1%	1.9	0.4	0	0
	5@3%	1.5	1.3	0	0
	20@1%	2.6	2.3	0	0
	20@3%	3.1	4.2	0	0
	35@1%	3.6	2.8	0	0
	35@3%	4.2	6.3	0	0
	50@1%	4.3	4.2	0	0
	50@3%	5.2	7.5	0	0
	75@1%	5.3	5.3	0	0
	75@3%	6.5	8.3	0	0
	100@1%	6.1	6.1	0	0
	100@3%	7.5	8.4	0	0
European Union Annex I	Baseline	7.4	23.3	0.48	1.28
	5@1%	10.5	25.1	0.5	0.69
	5@3%	13.8	18.8	0.51	0.69
	20@1%	16.1	32.6	0.55	0.69
	20@3%	24.4	34.7	0.6	0.69
	35@1%	20.4	37.1	0.65	0.69
	35@3%	28.6	31.8	0.66	0.69
	50@1%	26.4	36.1	0.69	0.69
	50@3%	33.8	41.5	0.69	0.69
	75@1%	36.3	43.1	0.69	0.69
	75@3%	40.6	43.9	0.69	0.69
	100@1%	35.4	39.4	0.69	0.69
	100@3%	40.8	41.9	0.69	0.69
European Union Non-Annex I	Baseline	4.1	10.2	0	0
	5@1%	4.2	11.3	0	0
	5@3%	5.4	18	0	0
	20@1%	5.5	15.5	0	0
	20@3%	9.6	19.9	0	0
	35@1%	7	12.5	0	0
	35@3%	12.9	20	0	0
	50@1%	8.5	13.9	0	0
	50@3%	15.3	20.1	0	0
	75@1%	10.1	18.6	0	0
	75@3%	18.3	20.1	0	0
	100@1%	11.4	19.9	0	0
	100@3%	19.8	20.1	0	0
Japan	Baseline	9.3	9.3	0	0
	5@1%	9.3	9.3	0	0
	5@3%	9.3	9.3	0	0
	20@1%	9.3	9.3	0	0
	20@3%	9.3	9.3	0	0
	35@1%	9.3	9.3	0	0
	35@3%	9.3	9.3	0	0
	50@1%	9.3	9.3	0	0
	50@3%	9.3	9.3	0	0
	75@1%	9.3	9.3	0	0
	75@3%	9.3	9.3	0	0
	100@1%	9.3	9.3	0	0
	100@3%	9.3	9.3	0	0
Oceania	Baseline	-1.9	-3.4	0.89	0.77
	5@1%	-2.1	-3.3	0.91	0.78
	5@3%	-2.3	-3.3	0.92	0.83
	20@1%	-2.6	-4.5	1.01	0.94
	20@3%	-3.3	-4.5	1.08	1.08
	35@1%	-2.4	-6.4	1.17	1.07
	35@3%	-3.5	-7.3	1.23	1.27
	50@1%	-2	-6.5	1.23	1.21
	50@3%	-3.5	-6	1.38	1.66
	75@1%	-2.4	-5	1.42	1.42
	75@3%	-3.8	-3.9	1.44	2.13
	100@1%	-2.5	-3.3	1.59	1.7
	100@3%	-4.1	-2.3	1.72	2.49
Rest of South America (does not include Brazil)	Baseline	-28.6	-43.1	1.16	1.47
	5@1%	-18.5	-31.5	1.25	1.48
	5@3%	-18.6	-26.3	1.28	1.51
	20@1%	2.9	-9.3	1.34	1.54
	20@3%	5.5	8.2	1.53	1.61
	35@1%	18.7	18.1	1.51	1.7
	35@3%	20.5	28	1.51	1.57
	50@1%	31.8	31.9	1.61	1.8
	50@3%	32.6	44.9	1.66	2.12
	75@1%	49.4	49.5	1.81	1.89
	75@3%	48.4	68.4	1.83	2.3
	100@1%	63.5	63.6	1.93	2.09
	100@3%	61.5	84.7	2.06	2.56
Russia	Baseline	9	22.7	0	0
	5@1%	11.8	20.1	0	0
	5@3%	12.1	28.7	0	0
	20@1%	16.4	26.2	0	0
	20@3%	22.2	58.3	0	0
	35@1%	23.5	27.6	0	0
	35@3%	30.8	76.5	0	0
	50@1%	27.1	39.9	0	0
	50@3%	37.3	86.9	0	0
	75@1%	31.9	47.2	0	0
	75@3%	45.4	102.8	0	0
	100@1%	36.3	53.1	0	0
	100@3%	52	114.4	0	0
Southeast Asia	Baseline	8.1	12.1	0.71	0.75
	5@1%	9.5	16.2	0.76	0.81
	5@3%	10.2	19.2	0.84	0.73
	20@1%	14.2	22.2	0.93	0.96
	20@3%	14.5	27	0.97	1.25
	35@1%	17.7	26.6	1.08	1.14
	35@3%	18	35.5	1.21	1.54
	50@1%	20.7	30.1	1.21	1.27
	50@3%	22.1	41.2	1.39	1.73
	75@1%	24.4	35.8	1.38	1.46
	75@3%	27.2	41.2	1.61	1.92
	100@1%	28.2	41.2	1.53	1.63
	100@3%	31.2	41.2	1.78	2.11
South Asia	Baseline	-16.8	-30.4	-0.29	-0.42
	5@1%	-2	-11.3	-0.15	-0.32
	5@3%	1.2	4.5	-0.22	-0.51
	20@1%	23.9	20	-0.02	-0.08
	20@3%	34.1	42.1	-0.01	0.59
	35@1%	43.6	42.1	0.3	0.32
	35@3%	48.3	57.4	0.38	1.35
	50@1%	53.9	54.1	0.69	0.74
	50@3%	56.2	67.3	0.89	1.9
	75@1%	63.6	63.7	1.08	1.13
	75@3%	66.4	80.9	1.6	2.66
	100@1%	71.3	71.6	1.29	1.61
	100@3%	74.8	91.4	2.01	3.24
Sub-Saharan Africa	Baseline	-50.1	-79.7	-0.19	-0.07
	5@1%	-30.3	-57.1	-0.13	-0.01
	5@3%	-28.1	-35.4	-0.12	0.03
	20@1%	14.8	15	0.03	0.22
	20@3%	17.5	24.4	0.1	0.34
	35@1%	28.6	28.6	0.23	0.23
	35@3%	28.3	28.6	0.31	0.57
	50@1%	28.6	28.6	0.37	0.37
	50@3%	28.5	28.6	0.53	0.62
	75@1%	28.6	28.6	0.56	0.56
	75@3%	28.5	28.6	0.73	0.77
	100@1%	28.6	28.6	0.72	0.72
	100@3%	28.6	28.6	0.87	0.87
United States	Baseline	12.9	14.7	9.95	11.78
	5@1%	14.7	17.8	10.11	12
	5@3%	13.8	18.5	10.24	12.4
	20@1%	19.5	23.7	11.02	13.38
	20@3%	19.7	26.8	11.94	14.48
	35@1%	23.7	29	12.28	14.71
	35@3%	23.5	35.2	12.34	17.74
	50@1%	26.2	32.3	12.92	15.74
	50@3%	27.4	40.1	13.5	19.32
	75@1%	30	39.4	13.87	18.79
	75@3%	31.9	46.3	15.39	21.25
	100@1%	34.1	41.8	15.71	18.49
	100@3%	34.8	52.1	16.36	23.82
Total	Baseline	-59.2	-98.2	17.72	24.23
	5@1%	10.3	-18.4	19.51	25.72
	5@3%	18.2	43.7	20.22	26.67
	20@1%	160.4	183.7	23.91	30.58
	20@3%	196.5	324.8	26.2	33.42
	35@1%	267.8	316.5	28.75	36.35
	35@3%	301.3	452.6	30.26	49.73
	50@1%	342.2	400.3	33.68	42.51
	50@3%	382.8	560.2	33.61	59.49
	75@1%	448	521.5	39.64	52.3
	75@3%	489.5	685.2	40.5	67.65
	100@1%	524.8	599.5	45.15	52.48
	100@3%	571.4	777.1	51.02	81.8

## Sheet: Sheet2
		Correct Year	Correct Year							Correct Year	Correct Year
Region	Scenario	2035	2055					Region	Scenario	2035	2055
Africa and Middle East	Baseline	0	-0.4					Africa and Middle East	Baseline	0.09	0.08
Africa and Middle East	$5@1%	0.5	-0.8					Africa and Middle East	$5@1%	0.1	0.08
Africa and Middle East	$5@3%	0.4	-0.9					Africa and Middle East	$5@3%	0.1	0.11
Africa and Middle East	$20@1%	1.2	-0.2					Africa and Middle East	$20@1%	0.14	0.11
Africa and Middle East	$20@3%	0.6	0.1					Africa and Middle East	$20@3%	0.16	0.06
Africa and Middle East	$35@1%	1.7	0.9					Africa and Middle East	$35@1%	0.19	0.16
Africa and Middle East	$35@3%	1.1	1					Africa and Middle East	$35@3%	0.18	0.27
Africa and Middle East	$50@1%	2.3	1.8					Africa and Middle East	$50@1%	0.24	0.23
Africa and Middle East	$50@3%	1.5	1.3					Africa and Middle East	$50@3%	0.21	0.34
Africa and Middle East	$75@1%	2.7	2.6					Africa and Middle East	$75@1%	0.29	0.2
Africa and Middle East	$75@3%	2	2.3					Africa and Middle East	$75@3%	0.31	0.48
Africa and Middle East	$100@1%	3.3	3.3					Africa and Middle East	$100@1%	0.38	0.43
Africa and Middle East	$100@3%	2.4	2.8					Africa and Middle East	$100@3%	0.38	0.62
Brazil	Baseline	-29.6	-57.1					Brazil	Baseline	0.65	1.32
Brazil	$5@1%	-22.6	-44.6					Brazil	$5@1%	0.44	1.71
Brazil	$5@3%	-22.7	-40.9					Brazil	$5@3%	0.53	1.78
Brazil	$20@1%	-4.4	-21.9					Brazil	$20@1%	0.74	1.78
Brazil	$20@3%	-0.1	7.4					Brazil	$20@3%	1.05	2.09
Brazil	$35@1%	18.2	17.3					Brazil	$35@1%	1.11	2.06
Brazil	$35@3%	21.4	31.3					Brazil	$35@3%	1.45	2.22
Brazil	$50@1%	36.4	36.1					Brazil	$50@1%	1.65	2.29
Brazil	$50@3%	46.8	58.3					Brazil	$50@3%	1.43	2.69
Brazil	$75@1%	71.7	72.4					Brazil	$75@1%	1.93	2.64
Brazil	$75@3%	81.3	96.6					Brazil	$75@3%	1.89	3.06
Brazil	$100@1%	99.4	99.6					Brazil	$100@1%	2.43	2.71
Brazil	$100@3%	108.9	125					Brazil	$100@3%	2.52	4.11
Canada	Baseline	1.1	4.9					Canada	Baseline	-0.05	0.57
Canada	$5@1%	5.7	11.7					Canada	$5@1%	0.6	1.48
Canada	$5@3%	4.8	11.8					Canada	$5@3%	0.83	1.81
Canada	$20@1%	14.5	23.6					Canada	$20@1%	2.07	3.36
Canada	$20@3%	12.7	29.5					Canada	$20@3%	2.1	5.32
Canada	$35@1%	21.6	32.2					Canada	$35@1%	3.4	4.96
Canada	$35@3%	21.7	39.6					Canada	$35@3%	3.95	7.57
Canada	$50@1%	28.4	39.6					Canada	$50@1%	4.51	6.37
Canada	$50@3%	27.9	47.1					Canada	$50@3%	5.17	9
Canada	$75@1%	36.6	49.4					Canada	$75@1%	5.91	7.96
Canada	$75@3%	35.2	55.5					Canada	$75@3%	6.63	10.8
Canada	$100@1%	43	58.8					Canada	$100@1%	6.98	9.19
Canada	$100@3%	39.9	62.2					Canada	$100@3%	7.73	12.15
Central America	Baseline	-2.3	-4.2					Central America	Baseline	0.64	0.81
Central America	$5@1%	-0.8	-4.2					Central America	$5@1%	0.63	0.81
Central America	$5@3%	-0.8	-3.2					Central America	$5@3%	0.64	0.81
Central America	$20@1%	4.7	2.2					Central America	$20@1%	0.66	0.8
Central America	$20@3%	4.8	5.8					Central America	$20@3%	0.7	0.87
Central America	$35@1%	8.4	8					Central America	$35@1%	0.7	0.78
Central America	$35@3%	9.5	11.4					Central America	$35@3%	0.58	0.97
Central America	$50@1%	12.1	12.2					Central America	$50@1%	0.77	0.9
Central America	$50@3%	13	15.2					Central America	$50@3%	0.8	1.05
Central America	$75@1%	16.9	17.1					Central America	$75@1%	0.73	0.97
Central America	$75@3%	17.2	19.3					Central America	$75@3%	0.76	1.14
Central America	$100@1%	20.1	20.2					Central America	$100@1%	0.92	1.04
Central America	$100@3%	19.3	19.6					Central America	$100@3%	0.97	1.27
China	Baseline	16.7	21.5					China	Baseline	3.68	5.89
China	$5@1%	18.5	22.5					China	$5@1%	4.49	6.21
China	$5@3%	18.2	23.6					China	$5@3%	4.67	6.48
China	$20@1%	21.8	27					China	$20@1%	5.44	6.88
China	$20@3%	21.9	31.6					China	$20@3%	5.98	5.04
China	$35@1%	24.2	30.8					China	$35@1%	6.13	8.53
China	$35@3%	26.7	48					China	$35@3%	6.46	13.97
China	$50@1%	28.2	36.7					China	$50@1%	7.79	10.9
China	$50@3%	29.4	56.9					China	$50@3%	5.96	18.37
China	$75@1%	33.6	44.5					China	$75@1%	9.97	14.59
China	$75@3%	35.1	65.6					China	$75@3%	7.62	20.45
China	$100@1%	37.3	46.3					China	$100@1%	10.98	12.18
China	$100@3%	44.7	77.7					China	$100@3%	13.93	27.87
East Asia	Baseline	1.5	1.4					East Asia	Baseline	0	0
East Asia	$5@1%	1.9	0.4					East Asia	$5@1%	0	0
East Asia	$5@3%	1.5	1.3					East Asia	$5@3%	0	0
East Asia	$20@1%	2.6	2.3					East Asia	$20@1%	0	0
East Asia	$20@3%	3.1	4.2					East Asia	$20@3%	0	0
East Asia	$35@1%	3.6	2.8					East Asia	$35@1%	0	0
East Asia	$35@3%	4.2	6.3					East Asia	$35@3%	0	0
East Asia	$50@1%	4.3	4.2					East Asia	$50@1%	0	0
East Asia	$50@3%	5.2	7.5					East Asia	$50@3%	0	0
East Asia	$75@1%	5.3	5.3					East Asia	$75@1%	0	0
East Asia	$75@3%	6.5	8.3					East Asia	$75@3%	0	0
East Asia	$100@1%	6.1	6.1					East Asia	$100@1%	0	0
East Asia	$100@3%	7.5	8.4					East Asia	$100@3%	0	0
EU Annex I	Baseline	7.4	23.3					EU Annex I	Baseline	0.48	1.28
EU Annex I	$5@1%	10.5	25.1					EU Annex I	$5@1%	0.5	0.69
EU Annex I	$5@3%	13.8	18.8					EU Annex I	$5@3%	0.51	0.69
EU Annex I	$20@1%	16.1	32.6					EU Annex I	$20@1%	0.55	0.69
EU Annex I	$20@3%	24.4	34.7					EU Annex I	$20@3%	0.6	0.69
EU Annex I	$35@1%	20.4	37.1					EU Annex I	$35@1%	0.65	0.69
EU Annex I	$35@3%	28.6	31.8					EU Annex I	$35@3%	0.66	0.69
EU Annex I	$50@1%	26.4	36.1					EU Annex I	$50@1%	0.69	0.69
EU Annex I	$50@3%	33.8	41.5					EU Annex I	$50@3%	0.69	0.69
EU Annex I	$75@1%	36.3	43.1					EU Annex I	$75@1%	0.69	0.69
EU Annex I	$75@3%	40.6	43.9					EU Annex I	$75@3%	0.69	0.69
EU Annex I	$100@1%	35.4	39.4					EU Annex I	$100@1%	0.69	0.69
EU Annex I	$100@3%	40.8	41.9					EU Annex I	$100@3%	0.69	0.69
EU non-Annex I	Baseline	4.1	10.2					EU non-Annex I	Baseline	0	0
EU non-Annex I	$5@1%	4.2	11.3					EU non-Annex I	$5@1%	0	0
EU non-Annex I	$5@3%	5.4	18					EU non-Annex I	$5@3%	0	0
EU non-Annex I	$20@1%	5.5	15.5					EU non-Annex I	$20@1%	0	0
EU non-Annex I	$20@3%	9.6	19.9					EU non-Annex I	$20@3%	0	0
EU non-Annex I	$35@1%	7	12.5					EU non-Annex I	$35@1%	0	0
EU non-Annex I	$35@3%	12.9	20					EU non-Annex I	$35@3%	0	0
EU non-Annex I	$50@1%	8.5	13.9					EU non-Annex I	$50@1%	0	0
EU non-Annex I	$50@3%	15.3	20.1					EU non-Annex I	$50@3%	0	0
EU non-Annex I	$75@1%	10.1	18.6					EU non-Annex I	$75@1%	0	0
EU non-Annex I	$75@3%	18.3	20.1					EU non-Annex I	$75@3%	0	0
EU non-Annex I	$100@1%	11.4	19.9					EU non-Annex I	$100@1%	0	0
EU non-Annex I	$100@3%	19.8	20.1					EU non-Annex I	$100@3%	0	0
Japan	Baseline	9.3	9.3					Japan	Baseline	0	0
Japan	$5@1%	9.3	9.3					Japan	$5@1%	0	0
Japan	$5@3%	9.3	9.3					Japan	$5@3%	0	0
Japan	$20@1%	9.3	9.3					Japan	$20@1%	0	0
Japan	$20@3%	9.3	9.3					Japan	$20@3%	0	0
Japan	$35@1%	9.3	9.3					Japan	$35@1%	0	0
Japan	$35@3%	9.3	9.3					Japan	$35@3%	0	0
Japan	$50@1%	9.3	9.3					Japan	$50@1%	0	0
Japan	$50@3%	9.3	9.3					Japan	$50@3%	0	0
Japan	$75@1%	9.3	9.3					Japan	$75@1%	0	0
Japan	$75@3%	9.3	9.3					Japan	$75@3%	0	0
Japan	$100@1%	9.3	9.3					Japan	$100@1%	0	0
Japan	$100@3%	9.3	9.3					Japan	$100@3%	0	0
Oceania	Baseline	-1.9	-3.4					Oceania	Baseline	0.89	0.77
Oceania	$5@1%	-2.1	-3.3					Oceania	$5@1%	0.91	0.78
Oceania	$5@3%	-2.3	-3.3					Oceania	$5@3%	0.92	0.83
Oceania	$20@1%	-2.6	-4.5					Oceania	$20@1%	1.01	0.94
Oceania	$20@3%	-3.3	-4.5					Oceania	$20@3%	1.08	1.08
Oceania	$35@1%	-2.4	-6.4					Oceania	$35@1%	1.17	1.07
Oceania	$35@3%	-3.5	-7.3					Oceania	$35@3%	1.23	1.27
Oceania	$50@1%	-2	-6.5					Oceania	$50@1%	1.23	1.21
Oceania	$50@3%	-3.5	-6					Oceania	$50@3%	1.38	1.66
Oceania	$75@1%	-2.4	-5					Oceania	$75@1%	1.42	1.42
Oceania	$75@3%	-3.8	-3.9					Oceania	$75@3%	1.44	2.13
Oceania	$100@1%	-2.5	-3.3					Oceania	$100@1%	1.59	1.7
Oceania	$100@3%	-4.1	-2.3					Oceania	$100@3%	1.72	2.49
Rest of South America	Baseline	-28.6	-43.1					Rest of South America	Baseline	1.16	1.47
Rest of South America	$5@1%	-18.5	-31.5					Rest of South America	$5@1%	1.25	1.48
Rest of South America	$5@3%	-18.6	-26.3					Rest of South America	$5@3%	1.28	1.51
Rest of South America	$20@1%	2.9	-9.3					Rest of South America	$20@1%	1.34	1.54
Rest of South America	$20@3%	5.5	8.2					Rest of South America	$20@3%	1.53	1.61
Rest of South America	$35@1%	18.7	18.1					Rest of South America	$35@1%	1.51	1.7
Rest of South America	$35@3%	20.5	28					Rest of South America	$35@3%	1.51	1.57
Rest of South America	$50@1%	31.8	31.9					Rest of South America	$50@1%	1.61	1.8
Rest of South America	$50@3%	32.6	44.9					Rest of South America	$50@3%	1.66	2.12
Rest of South America	$75@1%	49.4	49.5					Rest of South America	$75@1%	1.81	1.89
Rest of South America	$75@3%	48.4	68.4					Rest of South America	$75@3%	1.83	2.3
Rest of South America	$100@1%	63.5	63.6					Rest of South America	$100@1%	1.93	2.09
Rest of South America	$100@3%	61.5	84.7					Rest of South America	$100@3%	2.06	2.56
Russia	Baseline	9	22.7					Russia	Baseline	0	0
Russia	$5@1%	11.8	20.1					Russia	$5@1%	0	0
Russia	$5@3%	12.1	28.7					Russia	$5@3%	0	0
Russia	$20@1%	16.4	26.2					Russia	$20@1%	0	0
Russia	$20@3%	22.2	58.3					Russia	$20@3%	0	0
Russia	$35@1%	23.5	27.6					Russia	$35@1%	0	0
Russia	$35@3%	30.8	76.5					Russia	$35@3%	0	0
Russia	$50@1%	27.1	39.9					Russia	$50@1%	0	0
Russia	$50@3%	37.3	86.9					Russia	$50@3%	0	0
Russia	$75@1%	31.9	47.2					Russia	$75@1%	0	0
Russia	$75@3%	45.4	102.8					Russia	$75@3%	0	0
Russia	$100@1%	36.3	53.1					Russia	$100@1%	0	0
Russia	$100@3%	52	114.4					Russia	$100@3%	0	0
South Asia	Baseline	8.1	12.1					South Asia	Baseline	0.71	0.75
South Asia	$5@1%	9.5	16.2					South Asia	$5@1%	0.76	0.81
South Asia	$5@3%	10.2	19.2					South Asia	$5@3%	0.84	0.73
South Asia	$20@1%	14.2	22.2					South Asia	$20@1%	0.93	0.96
South Asia	$20@3%	14.5	27					South Asia	$20@3%	0.97	1.25
South Asia	$35@1%	17.7	26.6					South Asia	$35@1%	1.08	1.14
South Asia	$35@3%	18	35.5					South Asia	$35@3%	1.21	1.54
South Asia	$50@1%	20.7	30.1					South Asia	$50@1%	1.21	1.27
South Asia	$50@3%	22.1	41.2					South Asia	$50@3%	1.39	1.73
South Asia	$75@1%	24.4	35.8					South Asia	$75@1%	1.38	1.46
South Asia	$75@3%	27.2	41.2					South Asia	$75@3%	1.61	1.92
South Asia	$100@1%	28.2	41.2					South Asia	$100@1%	1.53	1.63
South Asia	$100@3%	31.2	41.2					South Asia	$100@3%	1.78	2.11
Southeast Asia	Baseline	-16.8	-30.4					Southeast Asia	Baseline	-0.29	-0.42
Southeast Asia	$5@1%	-2	-11.3					Southeast Asia	$5@1%	-0.15	-0.32
Southeast Asia	$5@3%	1.2	4.5					Southeast Asia	$5@3%	-0.22	-0.51
Southeast Asia	$20@1%	23.9	20					Southeast Asia	$20@1%	-0.02	-0.08
Southeast Asia	$20@3%	34.1	42.1					Southeast Asia	$20@3%	-0.01	0.59
Southeast Asia	$35@1%	43.6	42.1					Southeast Asia	$35@1%	0.3	0.32
Southeast Asia	$35@3%	48.3	57.4					Southeast Asia	$35@3%	0.38	1.35
Southeast Asia	$50@1%	53.9	54.1					Southeast Asia	$50@1%	0.69	0.74
Southeast Asia	$50@3%	56.2	67.3					Southeast Asia	$50@3%	0.89	1.9
Southeast Asia	$75@1%	63.6	63.7					Southeast Asia	$75@1%	1.08	1.13
Southeast Asia	$75@3%	66.4	80.9					Southeast Asia	$75@3%	1.6	2.66
Southeast Asia	$100@1%	71.3	71.6					Southeast Asia	$100@1%	1.29	1.61
Southeast Asia	$100@3%	74.8	91.4					Southeast Asia	$100@3%	2.01	3.24
Sub-Saharan Africa	Baseline	-50.1	-79.7					Sub-Saharan Africa	Baseline	-0.19	-0.07
Sub-Saharan Africa	$5@1%	-30.3	-57.1					Sub-Saharan Africa	$5@1%	-0.13	-0.01
Sub-Saharan Africa	$5@3%	-28.1	-35.4					Sub-Saharan Africa	$5@3%	-0.12	0.03
Sub-Saharan Africa	$20@1%	14.8	15					Sub-Saharan Africa	$20@1%	0.03	0.22
Sub-Saharan Africa	$20@3%	17.5	24.4					Sub-Saharan Africa	$20@3%	0.1	0.34
Sub-Saharan Africa	$35@1%	28.6	28.6					Sub-Saharan Africa	$35@1%	0.23	0.23
Sub-Saharan Africa	$35@3%	28.3	28.6					Sub-Saharan Africa	$35@3%	0.31	0.57
Sub-Saharan Africa	$50@1%	28.6	28.6					Sub-Saharan Africa	$50@1%	0.37	0.37
Sub-Saharan Africa	$50@3%	28.5	28.6					Sub-Saharan Africa	$50@3%	0.53	0.62
Sub-Saharan Africa	$75@1%	28.6	28.6					Sub-Saharan Africa	$75@1%	0.56	0.56
Sub-Saharan Africa	$75@3%	28.5	28.6					Sub-Saharan Africa	$75@3%	0.73	0.77
Sub-Saharan Africa	$100@1%	28.6	28.6					Sub-Saharan Africa	$100@1%	0.72	0.72
Sub-Saharan Africa	$100@3%	28.6	28.6					Sub-Saharan Africa	$100@3%	0.87	0.87
United States	Baseline	12.9	14.7					United States	Baseline	9.95	11.78
United States	$5@1%	14.7	17.8					United States	$5@1%	10.11	12
United States	$5@3%	13.8	18.5					United States	$5@3%	10.24	12.4
United States	$20@1%	19.5	23.7					United States	$20@1%	11.02	13.38
United States	$20@3%	19.7	26.8					United States	$20@3%	11.94	14.48
United States	$35@1%	23.7	29					United States	$35@1%	12.28	14.71
United States	$35@3%	23.5	35.2					United States	$35@3%	12.34	17.74
United States	$50@1%	26.2	32.3					United States	$50@1%	12.92	15.74
United States	$50@3%	27.4	40.1					United States	$50@3%	13.5	19.32
United States	$75@1%	30	39.4					United States	$75@1%	13.87	18.79
United States	$75@3%	31.9	46.3					United States	$75@3%	15.39	21.25
United States	$100@1%	34.1	41.8					United States	$100@1%	15.71	18.49
United States	$100@3%	34.8	52.1					United States	$100@3%	16.36	23.82
