# Supplementary material for: The economic costs of planting, preserving, and managing the world’s forests to mitigate climate change
Source: Nat Commun. 2020 Dec 1;11:5946. doi: 10.1038/s41467-020-19578-z (PMC7708837; doi:10.1038/s41467-020-19578-z)
Supplement: Supplementary file 7 — Supplementary Data 4 [file 41467_2020_19578_MOESM7_ESM.xlsx]

## Sheet: Sheet1
Production Comparison
Total Harvest (Sawlogs and Pulplogs Mm3)				Sawlog Harvest (Mm3)				Pulplog Harvest (Mm3)
	FAO	GTM			FAO	GTM			FAO	GTM
Region	Average 2005-2015	2015		Region	Average 2005-2015	2015		Region	Average 2005-2015	2015
AFME	1.88626	5.712		AFME	1.09508	2.323		AFME	0.791174	3.389
BRAZIL	121.124	108.221		BRAZIL	54.3442	91.736		BRAZIL	66.7795	16.485
CANADA	149.374	153.812		CANADA	126.512	127.449		CANADA	22.8619	26.363
CENT AMER.	9.29367	14.792		CENT AMER.	8.57739	14.766		CENT AMER.	0.716273	0.026
CHINA	86.8288	123.374		CHINA	65.8966	91.065		CHINA	20.9323	32.309
E ASIA	3.71645	2.164		E ASIA	1.58555	0.189		E ASIA	2.13091	1.975
EU ANNEX I	343.705	368.586		EU ANNEX I	200.369	243.435		EU ANNEX I	143.335	125.151
EU NON ANNEX I	16.736	33.208		EU NON ANNEX I	12.4099	21.71		EU NON ANNEX I	4.32617	11.498
JAPAN	18.1424	11.459		JAPAN	13.777	6.047		JAPAN	4.36536	5.412
OCEANIA	51.8675	69.16		OCEANIA	34.2955	43.995		OCEANIA	17.572	25.165
RSAM	67.0242	98.086		RSAM	32.699	62.011		RSAM	34.3252	36.075
RUSSIA	157.685	183.608		RUSSIA	115.252	135.723		RUSSIA	42.4326	47.885
SE ASIA	114.501	127.38		SE ASIA	72.5487	55.931		SE ASIA	41.9519	71.449
SOUTH ASIA	53.506	60.783		SOUTH ASIA	52.1352	60.783		SOUTH ASIA	1.37079	0
SSAF	42.6204	52.02		SSAF	29.3516	43.232		SSAF	13.2688	8.788
US	347.783	363.176		US	180.264	180.039		US	167.518	183.137
TOTAL	1585.79	1775.54		TOTAL	1001.11	1180.43		TOTAL	584.679	595.107
